# Supplementary material for: Effects of Habitat Fragmentation on the Population Structure and Genetic Diversity of Erythroneurini in the Typical Karst Rocky Ecosystem, Southwest China
Source: Insects. 2022 May 26;13(6):499. doi: 10.3390/insects13060499 (PMC9225061; doi:10.3390/insects13060499)
Supplement: Supplementary file 1 [file insects-13-00499-s001.zip]

Archive with 1 entries (1 files):
- insects-1723073-supplementary.pdf
